# Supplementary material for: Maturity-Related Variations in Morphology, Body Composition, and Somatotype Features among Young Male Football Players
Source: Children (Basel). 2023 Apr 13;10(4):721. doi: 10.3390/children10040721 (PMC10136423; doi:10.3390/children10040721)
Supplement: Supplementary file 1 [file children-10-00721-s001.zip]

Archive with 1 entries (1 files):
- children-2333062-supplementary.pdf
